# Supplementary material for: Effect of Er,Cr:YSGG Laser at Different Output Powers on the Micromorphology and the Bond Property of Non-Carious Sclerotic Dentin to Resin Composites
Source: PLoS One. 2015 Nov 6;10(11):e0142311. doi: 10.1371/journal.pone.0142311 (PMC4636353; doi:10.1371/journal.pone.0142311)
Supplement: S1 Dataset — (XLSX) [file pone.0142311.s001.xlsx]

## Sheet: micro-shear bond strength value
	Micro-shear bond strength in immediately test (MPa)
	control	diamond bur	1W Er,Cr:YSGG laser	2W Er,Cr:YSGG laser	3W Er,Cr:YSGG laser	4W Er,Cr:YSGG laser	5W Er,Cr:YSGG laser	6W Er,Cr:YSGG laser
	9.20382	13.949	14.2038	15.828	13.0255	19.9363	14.6815	11.1146
	12.1338	12.3567	11.4013	12.5478	18.5669	18.4459	11.6879	11.3376
	13.1529	11.5924	11.051	13.6306	15.414	13.4076	13.5032	15.7325
	11.242	13.8217	15.7643	12.0382	18.3758	20.2548	15.7006	14.0764
	10.735	16.2739	10.1592	16.4013	11.7516	17.1974	17.2637	12.3567
	11.5656	13.5032	12.9618	11.2102	14.2994	18.0892	13.3439	15.1006
	11.7911	16.4013	12.5796	10.7643	13.2803	16.9745	12.4841	12.1656
	10.8917	16.3057	15.3299	15.5414	12.4841	17.293	14.2357	13.5032
	12.3567	11.0637	13.949	12.4841	11.6879	14.6497	16.4331	14.9427
	11.5924	11.465	13.9172	17.5796	13.3758	14.2038	10.5096	11.8981
	13.8217	16.0191	16.242	11.051	17.5796	12.8026	15.9873	10.4904
	13.949	13.3758	8.75796	15.7643	12.2612	18.9172	12.9299	16.4994
	13.5032	16.2102	12.1465	11.6879	13.2166	13.0892	14.2994	11.865
	9.31465	15.1592	15.0115	13.6943	15.828	18.6943	12.4841	14.7134
	14.949	11.8904	10.7414	15.3185	13.6306	19.9516	11.5924	15.9669
	11.0599	16.1427	15.1363	11.5924	16.4013	18.8331	16.1299	12.5898
	10.0076	14.6217	11.6599	14.6815	12.5478	19.2777	12.465	13.9261
	14.456	16.214	13.4892	15.3401	15.2064	20.372	13.2484	16.051
	8.94564	15.4453	9.42146	11.7429	12.7543	19.4527	14.6434	15.3247
	10.3453	10.8644	14.5311	16.5235	17.6432	13.4326	11.5317	13.5326
	13.6713	16.6427	15.7532	14.6244	15.4268	18.9753	10.5421	12.6421
	11.2689	15.7532	13.8643	10.7432	12.6437	20.3463	16.3567	11.6533
	14.5743	13.4783	14.4216	12.7532	16.2644	19.4246	15.6438	13.5316
	8.41667	14.2586	13.0682	13.7544	14.1643	18.4315	13.1487	12.1356
	Micro-shear bond strength after thermocycling (MPa)
	control	diamond bur	1W Er,Cr:YSGG laser	2W Er,Cr:YSGG laser	3W Er,Cr:YSGG laser	4W Er,Cr:YSGG laser	5W Er,Cr:YSGG laser	6W Er,Cr:YSGG laser
	6.24204	8.21656	9.71338	8.08917	13.0255	14.1083	12.4841	8.40764
	8.72611	11.0701	10.7643	10.8917	12.9618	17.0255	7.51592	14.2675
	6.27388	8.24841	12.9299	9.20382	9.90446	15.1019	12.293	10.9873
	5.35032	9.4586	14.7771	16.3694	8.98089	15.9745	13.1529	10.2229
	7.45223	13.8217	10.1274	14.2675	12.5796	12.2013	11.8471	10.7643
	8.53503	9.63057	13.6306	10.7643	10.7643	11.2739	9.17197	12.3885
	5.02293	10.7962	8.47134	8.18471	15.4777	11.242	10.6369	7.49554
	9.87261	9.10828	14.5223	15.2866	13.1847	15.6688	9.33121	7.03822
	9.64968	9.80892	8.94904	12.9299	11.1465	10.4459	10.414	14.9045
	5.69172	15.828	7.55414	10.1274	10	13.4713	6.87898	10.6369
	7.17452	12.8981	10.4459	8.75796	13.1847	15.2484	12.5159	9.29936
	9.19236	13.8217	7.07006	8.53503	9.81147	12.3974	13.8535	8.18471
	7.98089	13.5669	6.78344	15.5414	8.75796	18.1529	12.3248	14.0446
	6.38599	9.52229	7.13376	12.707	11.7834	12.7694	9.71338	7.38854
	6.2828	15.2548	9.44204	10.4459	15.5414	16.2752	8.40764	7.19745
	10.042	9.87261	7.7656	13.2803	12.9299	14.7236	13.9172	14.7771
	5.29681	10.8726	12.1427	10.614	12.2726	12.2573	14.3312	12.8051
	7.02166	12.707	10.1465	9.68535	10.8943	14.9439	14.6178	12.1873
	6.86326	10.5364	8.525	13.6436	9.53357	17.3527	11.6437	10.5326
	9.75368	9.725	11.8537	10.4326	14.2464	14.5328	10.4225	9.7532
	9.53257	13.4736	11.6426	9.53235	12.4259	15.3246	8.53246	13.6426
	5.86469	14.1283	9.5326	11.1	14.3257	14.5316	9.53257	7.75336
	7.96325	12.985	10.5437	14.314	9.5	12.7534	14.8534	8.96422
	6.42568	9.125	8.53256	8.43678	11.25	16.5215	10.8543	10.6326

## Sheet: roughness value
surface roughness of non-carious sclerotic dentin in each group (µm)
control		etching		diamond bur polishing+etching		1W Er,Cr:YSGG laser+etching		2W Er,Cr:YSGG laser+etching		3W Er,Cr:YSGG laser+etching		4W Er,Cr:YSGG laser+etching		5W Er,Cr:YSGG laser+etching		6W Er,Cr:YSGG laser+etching
0.91	0.73	1.55	1.27	21.92	24.02	9.72	10.22	22.52	22.14	16.89	17.15	31.65	31.13	24.56	25.46	14.94	15.7
1.35	1.03	0.46	0.58	27.84	26.82	13.14	13.58	15.23	16.15	25.1	24.88	30.38	31.16	24.36	23.92	17.25	16.45
0.75	0.89	1.39	1.15	18.35	19.03	7.41	7.13	19.96	20.62	18.73	18.59	32.26	32.68	19.86	20.48	17.36	17.12
1.1	1.52	0.3	0.36	19.79	19.31	8.58	9.18	17.72	17.16	18.26	18.4	27.43	26.87	22.26	22.7	15.68	15.26
0.66	0.86	1.53	1.47	22.97	24.15	9.8	9.34	19.89	20.35	23.26	23.88	33.86	33.24	20.82	20.26	18.25	19.01
1.03	0.93	1.29	1.33	21.4	20.16	10.6	9.8	19.74	19.28	22.88	22.58	31.25	31.73	25.1	24.58	17.12	17.78
0.73	0.85	0.89	0.97	19.23	20.11	9.65	10.01	18.69	19.05	19.82	19.58	29.3	29.9	20.96	21.26	15.26	15.9
1.36	1.12	1.53	1.57	24.34	25.22	12.89	13.33	22.12	21.54	21.96	22.26	30.71	29.95	22.96	24.14	18.4	17.86
mean surface roughness of non-carious sclerotic dentin in each group (µm)
control	etching	diamond bur	1W Er,Cr:YSGG laser+etching	2W Er,Cr:YSGG laser+etching	3W Er,Cr:YSGG laser+etching	4W Er,Cr:YSGG laser+etching	5W Er,Cr:YSGG laser+etching	6W Er,Cr:YSGG laser+etching
0.816	1.409	22.972	9.9698	22.325	17.016	31.393	25.011	15.316
1.193	0.524	27.334	13.356	15.69	24.985	30.773	24.138	16.854
0.824	0.325	18.689	7.2716	20.286	18.66	32.472	20.169	17.238
1.308	1.266	19.547	8.882	17.436	18.328	27.146	22.476	15.465
0.762	1.495	23.558	9.568	20.123	23.568	33.547	20.542	18.632
0.984	1.305	20.784	10.204	19.512	22.732	31.487	24.843	17.445
0.793	0.932	19.673	9.832	18.865	19.703	29.602	21.106	15.578
1.241	1.551	24.776	13.106	21.834	22.105	30.332	23.547	18.132

## Sheet: relative percentage of open 
relative percentages of open tubule areas of non-carious sclerotic dentin in all groups (%)
control			etching			diamond bur polishing+etching			1 W laser+etching			2 W laser+etching			3 W laser+etching			4 W laser+etching			5 W laser+etching			6 W laser+etching
4.4	4.6	5.1	6.2	6.5	6.6	12.7	12.1	12.3	10.9	12.1	11.6	14.7	15.6	15.4	18.5	19.3	18.7	28.3	29.7	28.5	27.1	27.4	26.3	27.3	27.4	28.2
5.2	5.8	5.3	11.6	10.2	10.7	9.4	9.9	9.1	14.4	14.7	15.4	13.4	14.1	13.8	26.3	24.7	25.1	28.4	28.7	29.6	30.7	31.3	31.7	32.9	33.7	33.1
5.9	6.7	6.2	11.8	10.7	11.1	9.2	8.2	9.1	15.4	14.8	15.5	18.6	19.3	18.7	20.8	21.8	21.1	28.2	27.9	27.2	26.2	25.2	25.5	29.4	29.6	30.3
8.6	7.8	8.1	7.4	7.7	8.2	13.2	14.1	13.4	10.2	11.3	11	11.8	12.4	13.5	19.2	18.7	20.8	30.6	29.7	30.4	28.7	29.1	27.2	30.8	31.7	32.4
6.4	5.3	5.6	8.3	8.1	8.7	14.1	14.7	13.7	16.2	16.9	16.3	19.3	18.9	20.2	23.2	23.9	23.4	24.7	24.9	23.8	29.2	29.4	28.8	28.1	28.8	27.9
4.3	4.1	4.3	10.4	11.2	10.1	10.6	10.8	9.7	11.2	10.9	12.5	13.8	14.7	14.8	19.2	18.7	17.7	28.7	28.6	27.4	25.3	24.7	24.5	31.3	30.8	32.3
8.1	7.9	7.5	5.8	6.2	6.8	8.5	8.2	8.1	15.2	15.9	16.3	16.1	17.2	16.7	27.4	27.7	26.3	28.2	26.9	27.2	29.4	29.7	30.6	28.4	29.3	28.9
4.4	4.1	4.2	8.5	7.8	8.4	11.2	12.4	10.9	17.2	16.9	17.7	19.3	19.1	18.4	23.5	23.7	24.2	26.6	26.9	25.2	28.8	29.1	27.7	29.7	29.2	29.1
mean relative percentages of open tubule areas of non-carious sclerotic dentin in all groups (%)
control	etching	diamond bur polishing+etching	1W	2W	3W	4W	5W	6W
4.7	6.4	12.4	11.5	15.2	18.8	28.8	26.9	27.6
5.4	10.8	9.5	14.8	13.8	25.4	28.9	31.2	33.2
6.3	11.2	8.8	15.2	18.9	21.2	27.8	25.6	29.8
8.2	7.8	13.6	10.8	12.6	19.6	30.2	28.3	31.6
5.8	8.4	14.2	16.5	19.5	23.5	24.5	29.1	28.3
4.2	10.6	10.4	11.5	14.4	18.5	28.2	24.8	31.5
7.8	6.3	8.3	15.8	16.7	27.1	27.4	29.9	28.8
4.3	8.2	11.5	17.3	18.9	23.8	26.2	28.5	29.3
